# Supplementary material for: Does Stochastic and Modulated Wind Turbine Infrasound Affect Human Mental Performance Compared to Steady Signals without Modulation? Results of a Pilot Study
Source: Int J Environ Res Public Health. 2023 Jan 26;20(3):2223. doi: 10.3390/ijerph20032223 (PMC9916344; doi:10.3390/ijerph20032223)
Supplement: Supplementary file 1 [file ijerph-20-02223-s001.zip]

Archive with 1 entries (1 files):
- ijerph-2098223-supplementary.pdf
